# Supplementary material for: Do Parents Enhance Cognitive Behavior Therapy for Youth Anxiety? An Overview of Systematic Reviews Over Time
Source: Clin Child Fam Psychol Rev. 2023 May 22;26(3):773–88. doi: 10.1007/s10567-023-00436-5 (PMC10465628; doi:10.1007/s10567-023-00436-5)
Supplement: Supplementary file 4 — Supplementary file4 (XLSX 40 KB) [file 10567_2023_436_MOESM4_ESM.xlsx]

## Sheet: Sheet1
	Barmish & Kendall (2005)	James et al. (2005)	In-Albon & Schneider (2007)	Ishikawa et al. (2007)	Creswell & Cartwright-Hatton (2007)	Silverman, Pina & Viswesvaran (2008)	Fjermestad et al. (2009)	Reynolds et al. (2012)	Breinholst et al. (2012)	Thulin et al. (2014)	Manassis et al (2014)	James et al. (2015)	Higa-McMillan et al. (2016)	Öst & Ollendick (2017)	Zhang et al. (2017)	Carnes, Matthewson & Boer (2018)	Zhou et al. (2019)	Comer et al. (2019)	James et al. (2020)	Cardy et al. (2020)	Sigurvinsdóttir et al. (2020)	Guo et al. (2021)	Peris, Thamrin & Rozeman (2021)	Yin et al. (2021)	Jewell, Wittkowski & Pratt (2022)
Clement et. al.(1967)													x
Bandura et al. (1967)													x
Bandura et al. (1968)													x
Ritter (1968)													x
Laxer et. al. (1969)													x
Mann et. al. (1969)													x
Clement et. al. (1970)													x
Guerney et. al. (1970)													x
Laxer et. al. (1970)													x
Obler et. al. (1970)													x
Andrews (1971)													x
Johnson et. al. (1971)													x
Mann (1972)													x
Miller et. al. (1972)													x
Barabasz (1973)													x
Leitenberg et. al. (1973)													x
Murphy et. al. (1973)													x
White et. al. (1974)													x
Kanifer et. al. (1975)													x
Warren et. al. (1976)													x
Windheuser (1977)													x
Cradock et. al. (1978)													x
Graziano et. al. (1980)													x
Leal et. al. (1981)													x
Harris et. al. (1982)													x
Sheslow et al. (1982)														x
Lowenstein (1982)													x
Milos et. al. (1982)													x
Ultee et. al. (1982)													x
Sheslow et. al. (1983)													x
Klingman et. al. (1984)													x
Rosenfarb et. al. (1984)													x
Saigh et. al. (1984)													x
Warren et. al. (1984)													x
McMurray et. al. (1985)													x
Cubberly et. al. (1986)													x
McMurray et. al. (1986)													x
Wilson et. al. (1986)													x
Wehr et. al. (1987)													x
Williams et al. (1989)													x
Sud et. al. (1990)													x
Heard et al. (1992)																				x
Menzies et. al. (1993)													x
Kendall (1994)		x	x			x		x			x	x	x				x		x
Aydin et al. (1994)													x
Constantino et. al. (1994)													x
Kiselica et. al. (1994)													x
Stanton (1994)													x
Sud (1994)													x
Wessel et. al. (1994)													x
Albano et al. (1995)																				x
Ollendick (1995)																				x
Sanghvi (1995)													x
Cornwall et al. (1996)						x							x				x
Treadwell et al. (1996)													x				x
Cohen et al. (1996)								x
Deblinger et al. (1996)				x						x
Celano et al. (1996)								x
Barrett et al. (1996)	x	x	x	x	x	x	x	x	x	x	x	x	x				x						x
Wenk et. al. (1996)													x
Dadds et al. (1997)		x						x			x	x	x						x
Kendall et al. (1997)		x	x			x		x			x	x	x				x		x
Muris et al. (1997)														x
Cobham et al. (1998)	x		x	x	x	x	x		x				x				x
Barrett (1998)	x	x	x	x	x	x	x	x	x	x		x	x				x
Muris et al. (1998)						x							x	x
Anderson et al. (1998)																				x
Cohen et al. (1998)								x
King et al. (1998)			x			x		x					x
Last et al. (1998)			x			x		x					x				x
Dadds et al. (1999)											x
Deblinger et al. (1999)				x						x
Mendlowitz et al. (1999)	x		x	x	x	x	x	x	x	x		x	x				x							x
Silverman et al…& Carmichael (1999)	x	x	x			x		x			x	x	x				x		x
Silverman et al…& Serafini (1999)			x			x		x			x		x				x
Berman et. al. (2000)													x
Beidel et al. (2000)			x			x		x			x		x				x
Hoffman et al. (2000)																				x
Hayward et al. (2000)						x		x				x	x				x
King et al. (2000)				x				x		x
Rapee (2000)			x
Haywood et al. (2000)		x	x
Flannery-Schroeder et al. (2000)		x	x			x		x			x	x	x				x		x			x
Stone (2000)																									x
Toren et al. (2000)			x
Spence et al. (2000)	x	x	x	x	x	x	x	x	x	x		x	x				x		x		x
Dewis et al. (2001)													x	x
Barrett et al. (2001)				x			x	x	x	x
Nauta et al. (2001)							x		x	x							x						x
Deblinger et al. (2001)								x										x
Muris et al. (2001)			x														x					x
Shortt et al. (2001)	x	x				x		x				x	x				x	x
Öst et al. (2001)				x		x	x	x		x			x	x					x
Masia et al. (2001)						x
Crawford et. al. (2001)													x
Southam-Gerow et. al. (2001)													x
Chemtob et al. (2002)								x						x
Ginsburg et al. (2002)		x	x			x		x			x		x				x
Muris et al. (2002)			x			x		x				x	x	x			x
Muris et al. (2002)b																	x
Heyne et al. (2002)			x		x	x	x		x
Manassis et al. (2002)	x		x			x							x				x					x
Stein et al. (2003)								x
Gallagher et al. (2003)						x
Nauta et al. (2003)	x	x	x		x	x	x		x	x	x	x	x				x				x		x
Manassis et al. (2004)										x
Cohen et al. (2004)								x
POTS (2004)								x
Barrett et al. (2004)								x
Gallagher et al. (2004)			x					x						x					x
DeRosier (2004)													x
Kendal et. al. (2004)													x
Barrett et. Al. (2005)													x
Beidel et al. (2005)											x
Masia Warner et al. (2005)								x			x	x	x				x		x	x
Misfud et al. (2005)								x					x
Baer et al. (2005)			x			x		x			x		x				x			x
Barrington et al. (2005)													x				x
Olivares et al. (2005)												x					x		x
Bernstein et al. (2005)							x						x
Siqueland et al. (2005)							x		x								x			x			x
Rodriguez et al. (2005)																	x
Rapee et. al. (2005)a													x
Rapee et. al. (2005)b													x
Sofronof et. al. (2005)													x
Lyneham et al. (2006)						x		x					x				x
Wood et al. (2006)					x	x	x		x	x			x				x						x
Rapee et al. (2006)						x		x			x						x		x						x
Spence et al. (2006)						x		x			x	x					x		x
Neuhoff et al. (2006)																									x
Bögels et al. (2006)						x
Thienemann et al. (2006)						x
Ahmad et al. (2007)								x
Beidel et al. (2007)													x
de Groot et al. (2007)																	x					x
Kendall et al. (2007)													x							x
Masia Warner et al. (2007)								x			x		x				x			x
Storch et al. (2007)														x
Smith et al. (2007)								x
Chalfant et al. (2007)								x				x	x				x
Levy et. al. (2007)													x
Layne et al. (2008)								x
Legerstee et al. (2008)																				x
Spence at al. (2008)																				x
Bodden et al. (2008)					x				x	x	x		x			x	x				x		x
Hirshfeld-Becker et al. (2008)																		x
Walkup et al. (2008)								x					x
Liber et al. (2008)																	x					x
Freeman et al. (2008)								x										x
Pincus et al. (2008)																		x
Kendall et al. (2008)								x		x	x		x			x	x				x		x
Bolton et al. (2008)								x
Ollendick et. al. (2008)													x
March et al. (2009)								x					x				x
Williams et al. (2009)								x
Berger et al. (2009)								x
Leong et al. (2009)																	x
Kennedy et al. (2009)																		x
Ortbandt et al. (2009)																	x
Ollendick et al. (2009)								x					x	x					x
Waters et al. (2009)												x			x		x	x	x					x	x
Rosa Alcázar et al. (2009)																	x		x
Catani et al. (2009)														x
Sánchez García et al. (2009)												x					x		x
Herbert et al. (2009)													x				x					x
Gil-Bernal et al. (2009)												x
Silverman et al. (2009)										x			x				x						x
Gelkopf et al. (2009)								x
Kemp et al. (2009)								x
Hudson et al. (2009)								x			x		x				x
Monga et al. (2009)																		x
Wood et al. (2009)								x		x		x	x				x
Ruf et al. (2010)								x
Rapee et al. (2010)																		x
Flatt et al. (2010)														x
Pincus et al. (2010)													x				x			x
Khanna et al. (2010)													x				x
Jordans et al. (2010)								x
Merlo et al. (2010)														x
Lau et al. (2010)												x					x		x
Hirshfeld-Becker et al. (2010)												x	x		x		x	x	x
Cobham et al. (2010)									x
Manassis et. al. (2010)													x
Southam-Gerow et. al. (2010)													x
Scheeringa et al. (2011)																		x
Bolton et al. (2011)														x
Tillfors et al. (2011)																	x
Deblinger et al. (2011)														x
Cartwright-Hatton et al. (2011)													x		x		x	x	x					x
Melfsen et al. (2011)												x					x		x
Spence et al. (2011)													x				x		x	x
Simon et al. (2011)													x			x
Marin (2011)																x
Schneider et al. (2011)												x			x		x	x	x
Masia Warner et al. (2011)												x					x		x
Wettig et al. (2011)																		x
Ginsburg et. al. (2011)													x
McGrath et. al. (2011)													x
Sung et. al. (2011)													x
Breinholst et. Al. (2012)													x
Comer et al. (2012)																		x
Pina et al. (2012)																	x
Christon et al. (2012)																				x
van der Sluis et al. (2012)																		x
McNally Keehn et al. (2012)												x
Leutgeb et al…& Shienle (2012)														x
Ginsburg et al. (2012)																	x
Leutgeb & Shienle (2012)														x
Pincus et al. (2012)														x
White et al. (2012)												x
Cobham et al. (2012)												x					x
Wuthrich et al. (2012)																	x			x
Galla et al. (2012)												x
Bennett et. Al. (2013)													x
Chiu et al. (2013)																	x
White et al. (2013)																	x
Reynolds et al. (2013)										x
McNally Keehn et al. (2013)																			x
Silk et al. (2013)																	x
Bergman et al. (2013)															x		x	x
McConachie et al. (2013)
Storch et al. (2013)																	x
Santucci et al. (2013)														x					x
Thirlwall et al. (2013)																	x
Schneider et al. (2013)										x						x		x					x
Fujii et al. (2013)																	x
Tiwari et. al. (2013)													x
Freeman et al. (2014)
McConachie et al. (2014)																	x		x
Lewin et al. (2014)																		x
Salloum et al. (2014)																		x
Smith et al. (2014)																	x
Oerbeck et al. (2014)															x		x
Donovan et al. (2014)															x		x	x
Afshari et al. (2014)																	x
Olivares et al. (2014)																	x		x
Esbjørn et al. (2014)																							x
Holmes et al. (2014)																	x		x
Ingul et al. (2014)																	x					x
Garcia-Lopez et al. (2014)																	x
Waters et al. (2014)														x
Wergeland et al. (2014)																	x		x			x
Chavira et al. (2014)																	x								x
Compton et. al. (2014)													x
Hogendoorn et. al. (2014)													x
Arendt et al. (2015)																	x
Chronis-Tuscano et al. (2015)																		x
Esbjørn et al. (2015)																	x
Byrne et al. (2015)														x
Monga et al. (2015)																	x							x
Storch et al. (2015)a																	x
Storch et al. (2015)b																	x
Öst et al. (2015)										x							x
Sciberras et al. (2015)																	x
Whiteside et al. (2015)																	x
Ollendick et al. (2015)														x
Creswell et al. (2015)																	x				x		x
Wood et al. (2015)																	x		x
Barrett et al. (2015)																		x
Azadeh et al. (2015)																	x
Elkins et al. (2016)																				x
Leigh et al. (2016)																				x
Ruttledge et al. (2016)
Ebrahiminej et al. (2016)																	x
Arendt et al. (2016)																			x
Morgan et al. (2016)
Masia Warner et al. (2016)																	x			x
Hancock et al. (2016)																	x
Infantino et al. (2016)																		x
Özyurt et al. (2016)																	x							x
Vigerland et al. (2016)																	x
Farrell et al. (2016)														x
Chu et al. (2016)																	x
Hiller et al. (2016)																									x
Rudy et al. (2016)																		x
Conaughton et al. (2017)																	x
Cobham et al. (2017)																	x		x					x
Nordh et al. (2017)																				x
Spence et al. (2017)																	x
Ruoco et al. (2016)																		x
Comer et al. (2017)																		x
Kahn et al. (2017)																		x
Morgan et al. (2017)a																		x
Morgan et al. (2017)b																		x
Kidd et al. (2018)																			x
Leyfer et al. (2018)																				x
Stjerneklar et al. (2018)																				x
Villabo et al. (2018)																			x			x
Olivares et al. (2019)																			x
Perrin et al. (2019)																			x
Waite et al. (2019)																				x
Cornacchio et al. (2019)																			x
Ishikawa et al. (2019)																			x
Lebowitz et al. (2020)																									x
